# Supplementary material for: Hit Identification of a Novel Quinazoline Sulfonamide as a Promising EphB3 Inhibitor: Design, Virtual Combinatorial Library, Synthesis, Biological Evaluation, and Docking Simulation Studies
Source: Pharmaceuticals (Basel). 2021 Nov 30;14(12):1247. doi: 10.3390/ph14121247 (PMC8708751; doi:10.3390/ph14121247)
Supplement: Supplementary file 1 [file pharmaceuticals-14-01247-s001.zip]

Archive with 1 entries (1 files):
- pharmaceuticals-1478553-supplementary.pdf
